# Supplementary material for: Bi-articular Knee-Ankle-Foot Exoskeleton Produces Higher Metabolic Cost Reduction than Weight-Matched Mono-articular Exoskeleton
Source: Front Neurosci. 2018 Mar 2;12:69. doi: 10.3389/fnins.2018.00069 (PMC5841020; doi:10.3389/fnins.2018.00069)
Supplement: Data Sheet 1 — Study dataset containing results for metabolic cost, exoskeleton kinetics, EMG and kinematics. The data is saved in .mat-format and can be opened with MATLAB. Data is organized similar to exoskeleton datasets from Jackson and Collins (2015). Timeseries variables are stored as three-dimensional matrices where the first dimension is stridetime, the second dimension is participant number and the third dimension is condition number. Metric variables are stored as two-dimensional matrices where the first dimension is participant number and the second dimension is condition number. The conditions are numbered as follows: 1 = bi-articular plus spring condition, 2 = bi-articular no-spring condition, 3 = mono-articular no-spring condition, 4 = powered-off condition, 5 = no-exoskeleton condition. [file DataSheet1.ZIP]

Archive with 1 entries (1 files):
- BiarticularData.mat
